# Supplementary material for: Metabolomics-constrained modelling reveals dominant oxidative metabolism in the Egyptian fruit bat myocardium
Source: PLoS One. 2026 Jun 2;21(6):e0349571. doi: 10.1371/journal.pone.0349571 (PMC13229291; doi:10.1371/journal.pone.0349571)
Supplement: S1 File — (XLSX) [file pone.0349571.s003.xlsx]

## Sheet: Mass Spec
		Pyruvate	Lactate	HEPES	Phenylalanine	Leucine	Isoleucine	Methionine	SAH	Glucose	acetylCoA	Threonine	AMP	Alanine	Glutathione	NAD	Glutamate	CoA	Glutamine	Asparagine	N-acetylasp	Aspartate	Glycine	Succinate	2-HG	Serine	Citrulline	Ornithine	a-KG	ADP	Fumarate	Malate	Argininosuccinate	NADP	ATP	Glucose6P	Aconitate	Citrate	Lysine	Arginine
		Pyruvate	Lactate	HEPES	Phenylalanine	Leucine	Isoleucine	Methionine	SAH	Glucose	acetylCoA	Threonine	AMP	Alanine	Glutathione	NAD	Glutamate	CoA	Glutamine	Asparagine	N-acetylasp	Aspartate	Glycine	Succinate	2-HG	Serine	Citrulline	Ornithine	a-KG	ADP	Fumarate	Malate	Argininosuccinate	NADP	ATP	Glucose6P	Aconitate	Citrate	Lysine	Arginine
BAT	CPN_001	0.000300491	0.0111285	0.00313076	0.00971725	0.00823318	0.00595014	0.00232319	0.000719096	7.56637e-05	6.33599e-06	0.00160694	0.0125006	0.0019169	0.000929321	0.00021602	0.00785943	0	0.00730497	0.000167072	0.00123359	0.0023372	0.0260233	0.00205663	0.00112225	0.000269337	0.00204668	6.93105e-05	0.000133937	0.0039698	0.000576158	0.00800722	1.76407e-06	0	0	0	0.00821088	0.865281	0.000953684	0.00362145
	CPN_002	0.000252924	0.0342664	0.00211497	0.0431264	0.0422569	0.0326085	0.00577012	0.000590644	5.85301e-05	0.000197177	0.00364898	0.0116818	0.006023	0.00612033	0.0014831	0.0186579	0.000352491	0.0636472	0.00026284	0.000173534	0.00197834	0.0257519	0.0179359	0.0020849	0.000325373	0.00953394	0.0002436	0.000125326	0.00510974	0.00263838	0.0472842	0.000158654	9.45173e-05	0.000142265	6.86321e-05	0.00569265	0.600341	0.00134507	0.00585195
	CPN_003	0.00071908	0.0563382	0.00246432	0.0323415	0.0371591	0.0276426	0.00430339	0.000596727	8.57879e-05	0.000242193	0.00328731	0.0143322	0.00536906	0.00180454	0.00181691	0.0130141	0.000183592	0.0479703	0.000354428	0.000125932	0.000984417	0.0125048	0.00846196	0.00154699	0.00088272	0.0103447	0.000271162	0.0001399	0.00510863	0.00194669	0.035188	0.000139516	8.80359e-05	0.000154908	5.7527e-05	0.0063459	0.657658	0.00158879	0.00643575
	CPN_004	0.000238376	0.0817012	0.00237186	0.031291	0.0265934	0.0404112	0.00562391	0.00040901	9.56685e-05	0.000194875	0.00232967	0.0228713	0.00552249	0.00393739	0.00151735	0.0178618	0.000222864	0.0647545	0.000228898	0.00022005	0.000943077	0.0254777	0.0184737	0.00231914	0.000421002	0.0115526	0.000292536	0.000159873	0.0067832	0.00232026	0.0409401	9.77456e-05	8.2781e-05	0.000199085	0.000378496	0.00538014	0.568844	0.00125923	0.00567867
MICE	1	0.000608343	0.1655	0.0218017	0.0179083	0.0142764	0.00890566	0.0211008	0.00014004	0.00180966	0.000518217	0.0102228	0.00451038	0.0101358	0.0189164	0.00733877	0.12129	0.000439724	0.31516	0.00311599	0.00816953	0.0039432	0.00261508	0.00835009	0.00534448	0.00206823	0.0303888	0.00103708	0.000747809	0.00735941	0.00451367	0.0732337	0.000103889	0.000161565	0.00925315	0.0030571	0.00298055	0.0545423	0.0108975	0.0275348
	2	0.000775369	0.162903	0.007986	0.0197578	0.0151359	0.00813794	0.0243523	0.000133356	0.0015816	0.000569415	0.0102577	0.00368253	0.0107416	0.019612	0.00729463	0.128077	0.000509556	0.321893	0.00293634	0.00580424	0.00311205	0.00259074	0.00678518	0.00387303	0.00184022	0.0313975	0.00101923	0.00171359	0.00577465	0.00428996	0.070654	8.63673e-05	0.000181115	0.0127963	0.00311598	0.00389434	0.0574439	0.00979004	0.0275004
	3	0.000610836	0.152739	0.00175271	0.017724	0.0136207	0.00747226	0.022476	0.000172013	0.00176989	0.000500011	0.0101332	0.00537924	0.0112982	0.0182679	0.0066511	0.114764	0.000465423	0.326734	0.00325623	0.00717149	0.00452344	0.00186361	0.00932774	0.00592266	0.00253526	0.0355208	0.0012307	0.00119407	0.0091464	0.00559842	0.0821682	9.62208e-05	0.000174831	0.013937	0.00293497	0.00411044	0.0595541	0.0103943	0.0268083
	4	0.000806534	0.170687	0.00245012	0.0168947	0.0128509	0.00784746	0.0185041	0.000166296	0.00199578	0.000468094	0.0103809	0.00337096	0.0105116	0.0182414	0.00673969	0.130511	0.000622005	0.29952	0.00328405	0.00698889	0.00427951	0.00219859	0.00841192	0.00610689	0.00203731	0.0323767	0.00116516	0.0017646	0.00795459	0.00548664	0.0824419	0.000114619	0.000174233	0.0177035	0.00285894	0.00426658	0.0621794	0.00984653	0.0257915

## Sheet: 1H NMRs
Glycogen		Phosphocreatine		PCr/ATP		Creatine		Taurine		Carnitine		Phosphocholine		Choline		Acetylcarnitine		Acetate		Valine
Bat	Mouse	Bat	Mouse	Bat	Mouse	Bat	Mouse	Bat	Mouse	Bat	Mouse	Bat	Mouse	Bat	Mouse	Bat	Mouse	Bat	Mouse	Bat	Mouse
0	0.00097063	0	0.00310069	0	1.64642	0.0951663	0.150134	0.067057	0.253224	0.0616603	0.0377731	0.0480332	0.0119024	0.00977435	0.00401144	0.00635154	0.0174306	0.0399454	0.0128253	0.0204608	0.0021476
0	0.00077371	0	0.00296383	0	1.00962	0.130531	0.135024	0.0734975	0.293388	0.0760689	0.035888	0.0545791	0.0112131	0.0171633	0.00333701	0.00955867	0.0158677	0.0363036	0.021843	0.0140459	0.00239965
0	0.00030188	0	0.00231804	0	1.61321	0.02649	0.14096	0.0426233	0.22731	0.14626	0.044013	0.125757	0.0134213	0.0381267	0.00290459	0.01178	0.0122086	0.10324	0.0213524	0.0179867	0.00322888
0	0.00053256	0	0.00442598	0	5.36646	0.0701653	0.143327	0.0466453	0.24405	0.103408	0.044726	0.0762373	0.0111548	0.0147147	0.00404438	0.0145147	0.0131821	0.0526053	0.0192728	0.0171413	0.00234856
