# Supplementary material for: Metabolomics-constrained modelling reveals dominant oxidative metabolism in the Egyptian fruit bat myocardium
Source: PLoS One. 2026 Jun 2;21(6):e0349571. doi: 10.1371/journal.pone.0349571 (PMC13229291; doi:10.1371/journal.pone.0349571)
Supplement: S2 File — (XLSX) [file pone.0349571.s004.xlsx]

## Sheet: Metabolomics_Constraints
CID	Metabolite	BAT1	BAT2	BAT3	BAT4	Mouse1	Mouse2	Mouse3	Mouse4
CC00252_cyto_tr	Pyruvate	0.000300491	0.000252924	0.00071908	0.000238376	0.000608343	0.000775369	0.000610836	0.000806534
CC00397_cyto_tr	Lactate	0.0111285	0.0342664	0.0563382	0.0817012	0.1655	0.162903	0.152739	0.170687
CC00301_cyto_tr	Phenylalanine	0.00971725	0.0431264	0.0323415	0.031291	0.0179083	0.0197578	0.017724	0.0168947
CC00341_cyto_tr	Leucine	0.00823318	0.0422569	0.0371591	0.0265934	0.0142764	0.0151359	0.0136207	0.0128509
CC00554_cyto_tr	Isoleucine	0.00595014	0.0326085	0.0276426	0.0404112	0.00890566	0.00813794	0.00747226	0.00784746
CC00295_cyto_tr	Methionine	0.00232319	0.00577012	0.00430339	0.00562391	0.0211008	0.0243523	0.022476	0.0185041
C00251_cyto_tr	SAH	0.000719096	0.000590644	0.000596727	0.00040901	0.00014004	0.000133356	0.000172013	0.000166296
CC00260_cyto_tr	Glucose	7.56637e-05	5.85301e-05	8.57879e-05	9.56685e-05	0.00180966	0.0015816	0.00176989	0.00199578
CC00253_cyto_tr	acetylCoA	6.33599e-06	0.000197177	0.000242193	0.000194875	0.000518217	0.000569415	0.000500011	0.000468094
CC00399_cyto_tr	Threonine	0.00160694	0.00364898	0.00328731	0.00232967	0.0102228	0.0102577	0.0101332	0.0103809
CC00250_cyto_tr	AMP	0.0125006	0.0116818	0.0143322	0.0228713	0.00451038	0.00368253	0.00537924	0.00337096
CC00268_cyto_tr	Alanine	0.0019169	0.006023	0.00536906	0.00552249	0.0101358	0.0107416	0.0112982	0.0105116
CC00276_cyto_tr	Glutathione	0.000929321	0.00612033	0.00180454	0.00393739	0.0189164	0.019612	0.0182679	0.0182414
CC00233_cyto_tr	NAD	0.00021602	0.0014831	0.00181691	0.00151735	0.00733877	0.00729463	0.0066511	0.00673969
CC00254_cyto_tr	Glutamate	0.00785943	0.0186579	0.0130141	0.0178618	0.12129	0.128077	0.114764	0.130511
CC00240_cyto_tr	CoA	0	0.000352491	0.000183592	0.000222864	0.000439724	0.000509556	0.000465423	0.000622005
CC00287_cyto_tr	Glutamine	0.00730497	0.0636472	0.0479703	0.0647545	0.31516	0.321893	0.326734	0.29952
CC00368_cyto_tr	Asparagine	0.000167072	0.00026284	0.000354428	0.000228898	0.00311599	0.00293634	0.00325623	0.00328405
CC00275_cyto_tr	Aspartate	0.0023372	0.00197834	0.000984417	0.000943077	0.0039432	0.00311205	0.00452344	0.00427951
CC00265_cyto_tr	Glycine	0.0260233	0.0257519	0.0125048	0.0254777	0.00261508	0.00259074	0.00186361	0.00219859
CC00269_cyto_tr	Succinate	0.00205663	0.0179359	0.00846196	0.0184737	0.00835009	0.00678518	0.00932774	0.00841192
CC00288_cyto_tr	Serine	0.000269337	0.000325373	0.00088272	0.000421002	0.00206823	0.00184022	0.00253526	0.00203731
CC00497_cyto_tr	Citrulline	0.00204668	0.00953394	0.0103447	0.0115526	0.0303888	0.0313975	0.0355208	0.0323767
CC00299_cyto_tr	Ornithine	6.93105e-05	0.0002436	0.000271162	0.000292536	0.00103708	0.00101923	0.0012307	0.00116516
CC00255_cyto_tr	a-KG	0.000133937	0.000125326	0.0001399	0.000159873	0.000747809	0.00171359	0.00119407	0.0017646
CC00238_cyto_tr	ADP	0.0039698	0.00510974	0.00510863	0.0067832	0.00735941	0.00577465	0.0091464	0.00795459
CC00340_cyto_tr	Fumarate	0.000576158	0.00263838	0.00194669	0.00232026	0.00451367	0.00428996	0.00559842	0.00548664
CC00366_cyto_tr	Malate	0.00800722	0.0472842	0.035188	0.0409401	0.0732337	0.070654	0.0821682	0.0824419
CC01333_cyto_tr	Argininosuccinate	1.76407e-06	0.000158654	0.000139516	9.77456e-05	0.000103889	8.63673e-05	9.62208e-05	0.000114619
CC00236_cyto_tr	NADP	0	9.45173e-05	8.80359e-05	8.2781e-05	0.000161565	0.000181115	0.000174831	0.000174233
CC00232_cyto_tr	ATP	0	0.000142265	0.000154908	0.000199085	0.00925315	0.0127963	0.013937	0.0177035
CC00314_cyto_tr	Glucose6P	0	6.86321e-05	5.7527e-05	0.000378496	0.0030571	0.00311598	0.00293497	0.00285894
CC00562_cyto_tr	Aconitate	0.00821088	0.00569265	0.0063459	0.00538014	0.00298055	0.00389434	0.00411044	0.00426658
CC00373_cyto_tr	Citrate	0.865281	0.600341	0.657658	0.568844	0.0545423	0.0574439	0.0595541	0.0621794
CC00273_cyto_tr	Lysine	0.000953684	0.00134507	0.00158879	0.00125923	0.0108975	0.00979004	0.0103943	0.00984653
CC00285_cyto_tr	Arginine	0.00362145	0.00585195	0.00643575	0.00567867	0.0275348	0.0275004	0.0268083	0.0257915

## Sheet: Activity_Constraints
Bat	Activity	Heart rate (bpm)	ATP hydrolysis (μmol/L/min)
Bat1	day roost	414.802	253.029
Bat1	flight	776.59	473.72
Bat1	night activity	469.584	286.446
Bat2	day roost	303.749	185.287
Bat2	night activity	509.333	310.693
Bat2	flight	753.051	459.361
Bat3	day roost	341.887	208.551
Bat3	night activity	453.299	276.512
Bat3	flight	773.737	471.979
Bat4	day roost	386.647	235.855
Bat4	night activity	555.346	338.761
Bat4	flight	751.885	458.65
